# Supplementary material for: In Vitro and Preclinical Antitumor Evaluation of Doxorubicin Liposomes Coated with a Cholesterol-Based Trimeric β-D-Glucopyranosyltriazole
Source: Pharmaceutics. 2023 Dec 11;15(12):2751. doi: 10.3390/pharmaceutics15122751 (PMC10747952; doi:10.3390/pharmaceutics15122751)
Supplement: Supplementary file 1 [file pharmaceutics-15-02751-s001.zip]

Archive with 1 entries (1 files):
- pharmaceutics-2714018-supplementary.pdf
